# Supplementary material for: First Isolation of the Heteropathotype Shiga Toxin-Producing and Extra-Intestinal Pathogenic (STEC-ExPEC) E. coli O80:H2 in French Healthy Cattle: Genomic Characterization and Phylogenetic Position
Source: Int J Mol Sci. 2024 May 16;25(10):5428. doi: 10.3390/ijms25105428 (PMC11121960; doi:10.3390/ijms25105428)
Supplement: Supplementary file 1 [file ijms-25-05428-s001.zip]

Archive with 1 entries (1 files):
- ijms-2949355-supplementary.xlsx
