# Supplementary material for: First Isolation of the Heteropathotype Shiga Toxin-Producing and Extra-Intestinal Pathogenic (STEC-ExPEC) E. coli O80:H2 in French Healthy Cattle: Genomic Characterization and Phylogenetic Position
Source: Int J Mol Sci. 2024 May 16;25(10):5428. doi: 10.3390/ijms25105428 (PMC11121960; doi:10.3390/ijms25105428)
Supplement: Supplementary file 1 [file ijms-25-05428-s001.zip › ijms-2949355-supplementary.xlsx]

## Sheet: Table S1 - Strains
Isolate name	Study	Isolation date	Geographic location	Collected by	Host / Source	Database	Biosample Accession number	Project number	Sequencing strategy	Sequencing platform	Assembly	Total length after assembly (bp)	N50	Number of contigs
A10AV1	This study	2023	France	LNR E.coli	Cattle	NCBI - GenBank	SAMN40414248	PRJNA1086868	Short-read, Paired-end, 100X coverage	Illumina NovaSeq 6000	SPAdes (v 3.13.0)	5445192	91474	190
A13P112V1	This study	2023	France	LNR E.coli	Cattle	NCBI - GenBank	SAMN40414256	PRJNA1086868	Short-read, Paired-end, 100X coverage	Illumina NovaSeq 6000	Unicycler (v 0.5.0)	5808016	5388962	5
A15P129V1	This study	2023	France	LNR E.coli	Cattle	NCBI - GenBank	SAMN40414257	PRJNA1086868	Short-read, Paired-end, 100X coverage	Illumina NovaSeq 6000	SPAdes (v 3.13.0)	5472056	87981	190
A23P11V1	This study	2023	France	LNR E.coli	Cattle	NCBI - GenBank	SAMN40414258	PRJNA1086868	Short-read, Paired-end, 100X coverage	Illumina NovaSeq 6000	SPAdes (v 3.13.0)	5429944	87981	201
A29P14V1	This study	2023	France	LNR E.coli	Cattle	NCBI - GenBank	SAMN40414301	PRJNA1086868	Short-read, Paired-end, 100X coverage	Illumina NovaSeq 6000	SPAdes (v 3.13.0)	5461123	93255	184
VX1P21V1	This study	2023	France	LNR E.coli	Cattle	NCBI - GenBank	SAMN40414302	PRJNA1086868	Short-read, Paired-end, 100X coverage	Illumina NovaSeq 6000	SPAdes (v 3.13.0)	5450214	107567	195
VX4P17V1	This study	2023	France	LNR E.coli	Cattle	NCBI - GenBank	SAMN40541683	PRJNA1086868	Short-read, Paired-end, 100X coverage	Illumina NovaSeq 6000	SPAdes (v 3.13.0)	5447890	93256	190
59120	This study	2023	France	CNR E.coli Institut Pasteur	Human	NCBI - GenBank	SAMN40414421	PRJNA1086868	Short-read, Paired-end, 35X coverage	Illumina iSeq 100	SPAdes (v 3.13.0)	5437965	76226	180
52978	This study	2023	France	CNR E.coli Institut Pasteur	Human	NCBI - GenBank	SAMN40414496	PRJNA1086868	Short-read, Paired-end, 35X coverage	Illumina iSeq 100	SPAdes (v 3.13.0)	5346042	73609	192
52951	This study	2023	France	CNR E.coli Institut Pasteur	Human	NCBI - GenBank	SAMN40414495	PRJNA1086868	Short-read, Paired-end, 35X coverage	Illumina iSeq 100	SPAdes (v 3.13.0)	5394092	87976	184
52297	This study	2023	France	CNR E.coli Institut Pasteur	Human	NCBI - GenBank	SAMN40414422	PRJNA1086868	Short-read, Paired-end, 35X coverage	Illumina iSeq 100	SPAdes (v 3.13.0)	5438154	84395	192
52581	This study	2023	France	CNR E.coli Institut Pasteur	Human	NCBI - GenBank	SAMN40414423	PRJNA1086868	Short-read, Paired-end, 35X coverage	Illumina iSeq 100	SPAdes (v 3.13.0)	5496954	73348	220
1384-03	Stevens, 2021	2003	Switzerland	University of Zurich, Marc Stevens	Human	NCBI - GenBank	SAMN16883200	PRJNA680568
1970-08	Stevens, 2021	2008	Switzerland	University of Zurich, Marc Stevens	Human	NCBI - GenBank	SAMN16883201	PRJNA680568
2017-299-1	Stevens, 2021	2017	Switzerland	University of Zurich, Marc Stevens	Human	NCBI - GenBank	SAMN16883215	PRJNA680568
2017-353-1	Stevens, 2021	2017	Switzerland	University of Zurich, Marc Stevens	Human	NCBI - GenBank	SAMN16883216	PRJNA680568
2018-226	Stevens, 2021	2018	Switzerland	University of Zurich, Marc Stevens	Human	NCBI - GenBank	SAMN16883217	PRJNA680568
2018-439	Stevens, 2021	2018	Switzerland	University of Zurich, Marc Stevens	Human	NCBI - GenBank	SAMN16883199	PRJNA680568
P17-291	Stevens, 2021	2017	Switzerland	University of Zurich, Marc Stevens	Human	NCBI - GenBank	SAMN16883205	PRJNA680568
S18-168	Stevens, 2021	2018	Switzerland	University of Zurich, Marc Stevens	Human	NCBI - GenBank	SAMN16883203	PRJNA680568
S18-215	Stevens, 2021	2018	Switzerland	University of Zurich, Marc Stevens	Human	NCBI - GenBank	SAMN16883204	PRJNA680568
S18-73	Stevens, 2021	2018	Switzerland	University of Zurich, Marc Stevens	Human	NCBI - GenBank	SAMN16883206	PRJNA680568
S18-9-1	Stevens, 2021	2018	Switzerland	University of Zurich, Marc Stevens	Human	NCBI - GenBank	SAMN16883207	PRJNA680568
S19-101-1	Stevens, 2021	2019	Switzerland	University of Zurich, Marc Stevens	Human	NCBI - GenBank	SAMN16883208	PRJNA680568
S19-18-1	Stevens, 2021	2019	Switzerland	University of Zurich, Marc Stevens	Human	NCBI - GenBank	SAMN16883209	PRJNA680568
S19-2-2	Stevens, 2021	2019	Switzerland	University of Zurich, Marc Stevens	Human	NCBI - GenBank	SAMN16883210	PRJNA680568
S19-30-1	Stevens, 2021	2019	Switzerland	University of Zurich, Marc Stevens	Human	NCBI - GenBank	SAMN16883211	PRJNA680568
S19-615-1	Stevens, 2021	2019	Switzerland	University of Zurich, Marc Stevens	Human	NCBI - GenBank	SAMN16883212	PRJNA680568
S19-64-1	Stevens, 2021	2019	Switzerland	University of Zurich, Marc Stevens	Human	NCBI - GenBank	SAMN16883213	PRJNA680568
S19-677-1	Stevens, 2021	2019	Switzerland	University of Zurich, Marc Stevens	Human	NCBI - GenBank	SAMN16883202	PRJNA680568
S19-710-1	Stevens, 2021	2019	Switzerland	University of Zurich, Marc Stevens	Human	NCBI - GenBank	SAMN16883214	PRJNA680568
364059-17	Nüesch-Inderbinen, 2018	2010	Switzerland	University of Zurich, Marc Stevens	Human	NCBI - GenBank	SAMN08773533	PRJNA438214
364060-17	Nüesch-Inderbinen, 2018	2017	Switzerland	University of Zurich, Marc Stevens	Human	NCBI - GenBank	SAMN08773534	PRJNA438214
364061-17	Nüesch-Inderbinen, 2018	2014	Switzerland	University of Zurich, Marc Stevens	Human	NCBI - GenBank	SAMN08773535	PRJNA438214
364062-17	Nüesch-Inderbinen, 2018	2017	Switzerland	University of Zurich, Marc Stevens	Human	NCBI - GenBank	SAMN08773536	PRJNA438214
364063-17	Nüesch-Inderbinen, 2018	2017	Switzerland	University of Zurich, Marc Stevens	Human	NCBI - GenBank	SAMN08773537	PRJNA438214
364064-17	Nüesch-Inderbinen, 2018	2016	Switzerland	University of Zurich, Marc Stevens	Human	NCBI - GenBank	SAMN08773538	PRJNA438214
364066-17	Nüesch-Inderbinen, 2018	2017	Switzerland	University of Zurich, Marc Stevens	Human	NCBI - GenBank	SAMN08773539	PRJNA438214
364067-17	Nüesch-Inderbinen, 2018	2016	Switzerland	University of Zurich, Marc Stevens	Human	NCBI - GenBank	SAMN08773540	PRJNA438214
364068-17	Nüesch-Inderbinen, 2018	2015	Switzerland	University of Zurich, Marc Stevens	Human	NCBI - GenBank	SAMN08773541	PRJNA438214
364069-17	Nüesch-Inderbinen, 2018	2011	Switzerland	University of Zurich, Marc Stevens	Human	NCBI - GenBank	SAMN08773542	PRJNA438214
364070-17	Nüesch-Inderbinen, 2018	2017	Switzerland	University of Zurich, Marc Stevens	Human	NCBI - GenBank	SAMN08773543	PRJNA438214
364071-17	Nüesch-Inderbinen, 2018	2016	Switzerland	University of Zurich, Marc Stevens	Human	NCBI - GenBank	SAMN08773548	PRJNA438214
364072-17	Nüesch-Inderbinen, 2018	2017	Switzerland	University of Zurich, Marc Stevens	Human	NCBI - GenBank	SAMN08773549	PRJNA438214
364073-17	Nüesch-Inderbinen, 2018	2014	Switzerland	University of Zurich, Marc Stevens	Human	NCBI - GenBank	SAMN08773544	PRJNA438214
364075-17	Nüesch-Inderbinen, 2018	2014	Switzerland	University of Zurich, Marc Stevens	Human	NCBI - GenBank	SAMN08773545	PRJNA438214
364077-17	Nüesch-Inderbinen, 2018	2014	Switzerland	University of Zurich, Marc Stevens	Human	NCBI - GenBank	SAMN08773546	PRJNA438214
364079-17	Nüesch-Inderbinen, 2018	2017	Switzerland	University of Zurich, Marc Stevens	Human	NCBI - GenBank	SAMN08773550	PRJNA438214
364082-17	Nüesch-Inderbinen, 2018	2016	Switzerland	University of Zurich, Marc Stevens	Human	NCBI - GenBank	SAMN08773547	PRJNA438214
EH1752	Habets, 2021	2008	Belgium	ARSIA	Human	NCBI - GenBank	SAMN14087242	PRJNA606200
EH1764	Habets, 2021	2008	Belgium	ARSIA	Human	NCBI - GenBank	SAMN14087243	PRJNA606200
EH2262	Habets, 2021	2013	Belgium	ARSIA	Human	NCBI - GenBank	SAMN14087244	PRJNA606200
EH2400	Habets, 2021	2014	Belgium	ARSIA	Human	NCBI - GenBank	SAMN14087245	PRJNA606200
EH2436	Habets, 2021	2014	Belgium	ARSIA	Human	NCBI - GenBank	SAMN14087253	PRJNA606200
EH2549	Habets, 2021	2015	Belgium	ARSIA	Human	NCBI - GenBank	SAMN14087304	PRJNA606200
EH2644	Habets, 2021	2015	Belgium	ARSIA	Human	NCBI - GenBank	SAMN14087454	PRJNA606200
EH2786	Habets, 2021	2016	Belgium	ARSIA	Human	NCBI - GenBank	SAMN14087455	PRJNA606200
EH2808	Habets, 2021	2016	Belgium	ARSIA	Human	NCBI - GenBank	SAMN14087456	PRJNA606200
EH2882	Habets, 2021	1987	Belgium	ARSIA	Cattle	NCBI - GenBank	SAMN13876256	PRJNA606200
EH3045	Habets, 2021	2018	Belgium	ARSIA	Human	NCBI - GenBank	SAMN14090730	PRJNA606200
EH3138	Habets, 2021	2018	Belgium	ARSIA	Human	NCBI - GenBank	SAMN14090731	PRJNA606200
EH3154	Habets, 2021	2018	Belgium	ARSIA	Cattle	NCBI - GenBank	SAMN14087147	PRJNA606200
EH3155	Habets, 2021	2018	Belgium	ARSIA	Cattle	NCBI - GenBank	SAMN14087149	PRJNA606200
EH3168	Habets, 2021	2018	Belgium	ARSIA	Human	NCBI - GenBank	SAMN14090732	PRJNA606200
EH3172	Habets, 2021	2018	Belgium	ARSIA	Human	NCBI - GenBank	SAMN14090733	PRJNA606200
EH3173	Habets, 2021	2018	Belgium	ARSIA	Human	NCBI - GenBank	SAMN14090734	PRJNA606200
EH3180	Habets, 2021	2018	Belgium	ARSIA	Human	NCBI - GenBank	SAMN14090735	PRJNA606200
EH3205	Habets, 2021	2019	Belgium	ARSIA	Human	NCBI - GenBank	SAMN14090736	PRJNA606200
EH3212	Habets, 2021	2019	Belgium	ARSIA	Human	NCBI - GenBank	SAMN14090737	PRJNA606200
EH3257	Habets, 2021	2019	Belgium	ARSIA	Human	NCBI - GenBank	SAMN14090738	PRJNA606200
EH3278	Habets, 2021	2019	Belgium	ARSIA	Human	NCBI - GenBank	SAMN14090739	PRJNA606200
EH3307	Habets, 2021	2016	Belgium	ARSIA	Cattle	NCBI - GenBank	SAMN14087032	PRJNA606200
EH3310	Habets, 2021	2016	Belgium	ARSIA	Cattle	NCBI - GenBank	SAMN14087033	PRJNA606200
EH3311	Habets, 2021	2016	Belgium	ARSIA	Cattle	NCBI - GenBank	SAMN14087039	PRJNA606200
EH3315	Habets, 2021	2017	Belgium	ARSIA	Cattle	NCBI - GenBank	SAMN14087040	PRJNA606200
EH3317	Habets, 2021	2017	Belgium	ARSIA	Cattle	NCBI - GenBank	SAMN14087041	PRJNA606200
EH3320	Habets, 2021	2017	Belgium	ARSIA	Cattle	NCBI - GenBank	SAMN14087146	PRJNA606200
163204	NCBI Database	2015	UK	Public Health England	Human	NCBI - GenBank	SAMN05170955	PRJNA315192
196995	NCBI Database	2015	UK	Public Health England	Human	NCBI - GenBank	SAMN05163697	PRJNA315192
245073	NCBI Database	2016	UK	Public Health England	Human	NCBI - GenBank	SAMN05163697	PRJNA315192
915439	NCBI Database	2020	UK	Public Health England	Human	NCBI - GenBank	SAMN22074548	PRJNA315192
201800559	Enterobase database	2018	France	CNR E.coli Institut Pasteur	Human	Enterobase	ESC_KA8143AA	NA
201805474	Enterobase database	2018	France	CNR E.coli Institut Pasteur	Human	Enterobase	ESC_KA3468AA	NA
201805905	Enterobase database	2018	France	CNR E.coli Institut Pasteur	Human	Enterobase	ESC_KA3467AA	NA
201806348	Enterobase database	2018	France	CNR E.coli Institut Pasteur	Human	Enterobase	ESC_KA3473AA	NA
201806761	Enterobase database	2018	France	CNR E.coli Institut Pasteur	Human	Enterobase	ESC_KA3477AA	NA
201806769	Enterobase database	2018	France	CNR E.coli Institut Pasteur	Human	Enterobase	ESC_KA3480AA	NA
201807997	Enterobase database	2018	France	CNR E.coli Institut Pasteur	Human	Enterobase	ESC_KA3479AA	NA
201808016	Enterobase database	2018	France	CNR E.coli Institut Pasteur	Human	Enterobase	ESC_KA3478AA	NA
201809727	Enterobase database	2018	France	CNR E.coli Institut Pasteur	Human	Enterobase	ESC_KA5261AA	NA
201809731	Enterobase database	2018	France	CNR E.coli Institut Pasteur	Human	Enterobase	ESC_KA5262AA	NA
201810649	Enterobase database	2018	France	CNR E.coli Institut Pasteur	Human	Enterobase	ESC_KA8346AA	NA
201810655	Enterobase database	2018	France	CNR E.coli Institut Pasteur	Human	Enterobase	ESC_KA8146AA	NA
201811216	Enterobase database	2018	France	CNR E.coli Institut Pasteur	Human	Enterobase	ESC_KA8861AA	NA
201811441	Enterobase database	2018	France	CNR E.coli Institut Pasteur	Human	Enterobase	ESC_LA1005AA	NA
201900555	Enterobase database	2019	France	CNR E.coli Institut Pasteur	Human	Enterobase	ESC_LA8728AA	NA
201901188	Enterobase database	2019	France	CNR E.coli Institut Pasteur	Human	Enterobase	ESC_MA0955AA	NA
201901189	Enterobase database	2019	France	CNR E.coli Institut Pasteur	Human	Enterobase	ESC_MA0954AA	NA
201811214	Enterobase database	2018	France	CNR E.coli Institut Pasteur	Human	Enterobase	ESC_KA8862AA	NA
201810997bis	Enterobase database	2018	France	CNR E.coli Institut Pasteur	Human	Enterobase	ESC_KA9114AA	NA
SME-18-381	Enterobase database	2014	UK	Public Health England	Human	NCBI - GenBank	SAMN22042697	PRJNA315192
SME-18-525	Enterobase database	2013	UK	Public Health England	Human	NCBI - GenBank	SAMN22042699	PRJNA315192
SME-18-574	Enterobase database	2013	UK	Public Health England	Human	NCBI - GenBank	SAMN22042700	PRJNA315192
H15-66	Cointe, 2018	2014	France	LNR E.coli	Raw milk cheese	NCBI - GenBank	SAMN08915517	PRJNA449634
H39-78	Cointe, 2018	2014	France	LNR E.coli	Raw milk cheese	NCBI - GenBank	SAMN08915518	PRJNA449634
511-4	Cointe, 2018	2013	France	LNR E.coli	Raw milk cheese	NCBI - GenBank	SAMN08915536	PRJNA449634
RDEx444	Cointe, 2018	2016	France	CNR E.coli Institut Pasteur	Human	NCBI - GenBank	SAMN08915508	PRJNA449634

## Sheet: Table S2 - Distance matrix
Isolates	1384-03	163204	196995	1970-08	2017-299-1	2017-353-1	2018-226	2018-439	201805474	201805905	201806348	201806761	201806769	201807997	201808016	201809727	201809731	201810649	201810655	201810997bis	201811214	201811216	201811441	201900555	201900559	201901188	201901189	245073	364059-17	364060-17	364061-17	364062-17	364063-17	364064-17	364066-17	364067-17	364068-17	364069-17	364070-17	364071-17	364072-17	364073-17	364075-17	364077-17	364079-17	364082-17	52297	52581	52951
1384-03	0	137	149	53	146	143	145	150	151	155	159	148	148	145	149	150	154	150	152	141	150	147	151	155	150	148	151	143	137	147	142	145	146	158	164	145	143	136	142	143	145	143	144	145	146	144	155	154	159
163204	137	0	47	136	43	40	32	45	48	52	57	45	46	44	47	49	21	51	51	40	49	45	52	52	49	45	48	34	35	34	36	32	46	48	55	43	29	32	42	40	32	32	41	40	33	31	53	50	57
196995	149	47	0	148	29	16	52	42	30	48	26	13	14	24	15	24	61	35	21	20	17	13	31	21	13	13	17	53	31	54	34	52	26	68	74	33	49	29	21	37	52	52	9	36	53	51	22	19	25
1970-08	53	136	148	0	143	142	144	149	149	154	158	147	146	144	148	151	151	149	151	140	149	147	152	154	149	147	150	140	135	146	141	144	146	157	163	145	141	135	143	142	144	142	143	143	145	143	154	153	158
2017-299-1	146	43	29	143	0	23	50	39	33	46	41	28	29	27	30	32	58	20	33	23	32	27	35	35	31	28	32	50	27	52	31	50	30	65	73	30	46	26	25	34	50	50	24	33	51	49	37	35	40
2017-353-1	143	40	16	142	23	0	45	36	24	42	28	15	16	18	17	15	54	30	21	14	19	15	26	23	19	15	19	46	25	47	28	45	21	62	68	27	41	23	16	31	45	45	11	30	46	44	24	22	27
2018-226	145	32	52	144	50	45	0	52	55	58	64	51	52	50	53	54	46	57	57	46	55	51	58	59	55	51	55	41	41	2	43	0	53	55	25	49	21	38	48	47	0	25	47	46	1	3	60	58	63
2018-439	150	45	42	149	39	36	52	0	44	47	54	41	41	40	43	45	61	47	46	36	44	41	48	47	45	41	45	50	31	54	29	52	43	68	76	40	49	28	38	37	52	52	37	36	53	51	48	46	53
201805474	151	48	30	149	33	24	55	44	0	51	42	28	30	28	31	33	63	40	34	24	33	29	36	37	33	29	32	54	34	57	37	55	31	71	78	36	51	32	26	40	55	54	25	39	56	54	37	35	41
201805905	155	52	48	154	46	42	58	47	51	0	60	47	48	45	48	51	65	53	52	41	51	47	51	54	50	45	50	57	37	60	37	58	47	72	78	46	54	34	43	43	57	58	43	40	59	57	56	53	57
201806348	159	57	26	158	41	28	64	54	42	60	0	25	25	36	27	36	71	46	33	32	29	25	42	27	29	25	29	64	43	66	46	64	37	80	84	45	60	41	32	49	64	64	21	48	65	63	34	32	31
201806761	148	45	13	147	28	15	51	41	28	47	25	0	13	23	14	23	59	34	20	19	16	10	30	20	16	10	14	51	30	53	33	51	25	67	73	32	47	28	20	36	51	51	6	35	52	50	19	17	24
201806769	148	46	14	146	29	16	52	41	30	48	25	13	0	24	15	24	60	35	21	20	17	13	31	21	17	13	17	52	31	54	34	52	26	66	74	33	48	29	21	37	52	52	9	36	53	51	21	20	25
201807997	145	44	24	144	27	18	50	40	28	45	36	23	24	0	25	27	58	33	29	12	27	23	26	31	27	23	27	49	29	52	32	50	21	66	72	31	46	27	16	35	50	50	19	34	51	49	32	30	35
201808016	149	47	15	148	30	17	53	43	31	48	27	14	15	25	0	25	61	36	22	21	18	14	31	22	18	13	18	53	32	55	35	53	27	69	74	34	49	30	22	38	53	53	10	37	54	52	23	21	26
201809727	150	49	24	151	32	15	54	45	33	51	36	23	24	27	25	0	63	37	29	23	27	23	33	31	27	23	27	55	34	56	37	54	29	71	74	36	50	32	24	38	54	54	19	39	55	53	32	30	35
201809731	154	21	61	151	58	54	46	61	63	65	71	59	60	58	61	63	0	65	65	54	63	59	65	65	63	58	63	47	49	48	50	46	60	60	68	57	41	46	56	54	46	46	55	53	47	45	68	65	71
201810649	150	51	35	149	20	30	57	47	40	53	46	34	35	33	36	37	65	0	40	30	38	34	42	41	37	34	38	57	35	59	38	57	37	72	79	37	53	33	32	41	57	57	30	40	58	56	43	41	45
201810655	152	51	21	151	33	21	57	46	34	52	33	20	21	29	22	29	65	40	0	25	24	19	36	27	24	19	24	57	36	59	39	57	31	73	79	38	53	34	26	42	57	57	16	41	58	56	29	27	32
201810997bis	141	40	20	140	23	14	46	36	24	41	32	19	20	12	21	23	54	30	25	0	23	19	22	27	23	19	23	46	25	48	28	46	17	62	69	27	42	23	12	31	46	46	15	30	47	45	28	26	31
201811214	150	49	17	149	32	19	55	44	33	51	29	16	17	27	18	27	63	38	24	23	0	16	34	24	20	16	20	55	32	57	37	55	28	71	74	36	51	32	24	40	55	55	12	39	56	54	25	22	28
201811216	147	45	13	147	27	15	51	41	29	47	25	10	13	23	14	23	59	34	19	19	16	0	30	19	16	8	12	51	30	53	33	51	25	67	73	32	47	28	20	36	51	51	4	35	52	50	17	15	24
201811441	151	52	31	152	35	26	58	48	36	51	42	30	31	26	31	33	65	42	36	22	34	30	0	37	34	28	33	58	37	60	40	58	16	73	79	39	54	35	12	43	57	58	26	42	59	57	39	37	42
201900555	155	52	21	154	35	23	59	47	37	54	27	20	21	31	22	31	65	41	27	27	24	19	37	0	24	19	24	57	38	60	41	59	33	75	81	40	55	36	28	44	59	57	16	43	60	58	27	24	18
201900559	150	49	13	149	31	19	55	45	33	50	29	16	17	27	18	27	63	37	24	23	20	16	34	24	0	16	20	55	34	56	37	55	29	70	76	36	51	31	24	40	55	55	12	39	56	54	25	22	28
201901188	148	45	13	147	28	15	51	41	29	45	25	10	13	23	13	23	58	34	19	19	16	8	28	19	16	0	9	50	30	53	33	51	24	67	72	32	46	28	20	36	50	51	4	35	52	50	15	13	24
201901189	151	48	17	150	32	19	55	45	32	50	29	14	17	27	18	27	63	38	24	23	20	12	33	24	20	9	0	55	33	57	37	55	29	71	75	36	51	32	24	39	55	55	8	39	56	54	13	11	28
245073	143	34	53	140	50	46	41	50	54	57	64	51	52	49	53	55	47	57	57	46	55	51	58	57	55	50	55	0	41	44	43	41	53	55	66	47	35	38	48	46	41	39	47	46	42	40	58	56	61
364059-17	137	35	31	135	27	25	41	31	34	37	43	30	31	29	32	34	49	35	36	25	32	30	37	38	34	30	33	41	0	43	22	41	32	57	65	28	37	12	27	22	41	41	26	19	42	40	39	36	42
364060-17	147	34	54	146	52	47	2	54	57	60	66	53	54	52	55	56	48	59	59	48	57	53	60	60	56	53	57	44	43	0	44	2	53	57	26	51	24	40	50	49	2	27	49	48	3	5	62	60	65
364061-17	142	36	34	141	31	28	43	29	37	37	46	33	34	32	35	37	50	38	39	28	37	33	40	41	37	33	37	43	22	44	0	43	34	59	67	31	39	20	30	28	43	43	29	25	44	42	42	40	44
364062-17	145	32	52	144	50	45	0	52	55	58	64	51	52	50	53	54	46	57	57	46	55	51	58	59	55	51	55	41	41	2	43	0	53	55	25	49	21	38	48	47	0	25	47	46	1	3	60	58	63
364063-17	146	46	26	146	30	21	53	43	31	47	37	25	26	21	27	29	60	37	31	17	28	25	16	33	29	24	29	53	32	53	34	53	0	69	72	34	49	30	7	38	53	53	21	37	54	52	34	32	37
364064-17	158	48	68	157	65	62	55	68	71	72	80	67	66	66	69	71	60	72	73	62	71	67	73	75	70	67	71	55	57	57	59	55	69	0	78	63	50	53	64	63	55	52	63	61	56	54	75	74	77
364066-17	164	55	74	163	73	68	25	76	78	78	84	73	74	72	74	74	68	79	79	69	74	73	79	81	76	72	75	66	65	26	67	25	72	78	0	72	46	62	70	70	25	49	69	70	26	27	82	79	85
364067-17	145	43	33	145	30	27	49	40	36	46	45	32	33	31	34	36	57	37	38	27	36	32	39	40	36	32	36	47	28	51	31	49	34	63	72	0	45	26	29	33	49	48	28	32	50	48	41	39	44
364068-17	143	29	49	141	46	41	21	49	51	54	60	47	48	46	49	50	41	53	53	42	51	47	54	55	51	46	51	35	37	24	39	21	49	50	46	45	0	34	44	43	21	20	43	42	22	20	56	54	59
364069-17	136	32	29	135	26	23	38	28	32	34	41	28	29	27	30	32	46	33	34	23	32	28	35	36	31	28	32	38	12	40	20	38	30	53	62	26	34	0	25	21	38	38	24	17	39	37	37	35	40
364070-17	142	42	21	143	25	16	48	38	26	43	32	20	21	16	22	24	56	32	26	12	24	20	12	28	24	20	24	48	27	50	30	48	7	64	70	29	44	25	0	33	48	48	16	32	49	47	29	27	32
364071-17	143	40	37	142	34	31	47	37	40	43	49	36	37	35	38	38	54	41	42	31	40	36	43	44	40	36	39	46	22	49	28	47	38	63	70	33	43	21	33	0	47	47	32	28	48	46	44	43	48
364072-17	145	32	52	144	50	45	0	52	55	57	64	51	52	50	53	54	46	57	57	46	55	51	57	59	55	50	55	41	41	2	43	0	53	55	25	49	21	38	48	47	0	25	47	46	1	3	60	58	63
364073-17	143	32	52	142	50	45	25	52	54	58	64	51	52	50	53	54	46	57	57	46	55	51	58	57	55	51	55	39	41	27	43	25	53	52	49	48	20	38	48	47	25	0	47	46	26	24	60	58	60
364075-17	144	41	9	143	24	11	47	37	25	43	21	6	9	19	10	19	55	30	16	15	12	4	26	16	12	4	8	47	26	49	29	47	21	63	69	28	43	24	16	32	47	47	0	31	48	46	13	11	20
364077-17	145	40	36	143	33	30	46	36	39	40	48	35	36	34	37	39	53	40	41	30	39	35	42	43	39	35	39	46	19	48	25	46	37	61	70	32	42	17	32	28	46	46	31	0	47	45	43	42	46
364079-17	146	33	53	145	51	46	1	53	56	59	65	52	53	51	54	55	47	58	58	47	56	52	59	60	56	52	56	42	42	3	44	1	54	56	26	50	22	39	49	48	1	26	48	47	0	4	61	59	64
364082-17	144	31	51	143	49	44	3	51	54	57	63	50	51	49	52	53	45	56	56	45	54	50	57	58	54	50	54	40	40	5	42	3	52	54	27	48	20	37	47	46	3	24	46	45	4	0	59	57	62
52297	155	53	22	154	37	24	60	48	37	56	34	19	21	32	23	32	68	43	29	28	25	17	39	27	25	15	13	58	39	62	42	60	34	75	82	41	56	37	29	44	60	60	13	43	61	59	0	14	33
52581	154	50	19	153	35	22	58	46	35	53	32	17	20	30	21	30	65	41	27	26	22	15	37	24	22	13	11	56	36	60	40	58	32	74	79	39	54	35	27	43	58	58	11	42	59	57	14	0	30
52951	159	57	25	158	40	27	63	53	41	57	31	24	25	35	26	35	71	45	32	31	28	24	42	18	28	24	28	61	42	65	44	63	37	77	85	44	59	40	32	48	63	60	20	46	64	62	33	30	0
52978	157	55	23	156	37	25	61	49	39	57	27	22	23	32	24	33	69	43	29	29	26	22	40	22	26	22	26	59	39	63	43	61	35	77	83	42	57	38	30	46	61	60	18	45	62	60	29	27	28
59120	156	55	23	156	37	25	61	51	39	57	35	20	23	33	24	32	69	44	29	29	26	12	40	29	26	18	22	61	40	63	42	61	35	77	82	42	57	38	30	46	61	61	14	45	62	60	27	25	34
915439	146	48	28	145	31	22	53	44	32	49	40	27	28	20	29	31	61	38	33	13	31	27	30	33	31	27	31	54	31	55	36	53	25	69	76	35	49	31	20	39	53	53	23	38	54	52	36	34	39
A10AV1	149	47	15	149	29	17	53	43	31	49	27	12	15	25	16	25	61	36	21	21	18	2	32	21	17	10	14	53	32	54	35	53	27	69	74	34	49	30	22	38	53	53	6	37	54	52	19	17	26
A13P112V1	148	46	14	148	28	16	52	42	30	48	26	11	14	24	15	24	60	35	20	20	17	1	31	20	17	9	13	52	31	54	34	52	26	68	74	33	48	29	21	37	52	52	5	36	53	51	18	16	25
A15P129V1	147	45	14	148	28	16	51	42	30	48	26	11	14	24	15	24	59	35	20	20	17	1	29	20	17	9	13	52	31	53	34	51	26	67	72	33	47	29	21	37	51	51	5	36	52	50	18	16	25
A23P11V1	148	46	14	148	28	16	52	42	30	48	26	11	14	24	15	24	60	35	20	20	17	1	31	20	17	9	13	52	31	54	34	52	26	68	74	33	48	29	21	37	52	52	5	36	53	51	18	16	25
A29P14V1	148	46	14	148	28	16	52	42	30	48	26	11	14	24	15	24	60	35	20	20	17	1	31	20	17	9	13	52	31	54	34	52	26	68	74	33	48	29	21	37	52	52	5	36	53	51	18	16	25
EH1752	162	60	55	161	52	49	65	55	58	60	66	54	55	53	56	58	74	59	60	49	58	54	60	61	58	54	58	66	38	67	45	65	55	78	86	52	62	36	50	47	65	64	50	42	66	64	63	61	65
EH1764	143	38	33	142	31	28	44	34	37	39	45	32	33	32	34	36	52	37	38	28	36	32	40	40	36	32	36	44	17	46	25	44	35	59	67	31	40	15	30	26	44	44	28	22	45	43	40	39	44
EH2262	149	40	56	147	54	49	47	57	59	62	67	54	55	54	56	58	54	61	60	50	58	54	62	62	58	54	58	47	45	50	47	47	57	62	71	53	42	42	52	51	47	46	50	50	48	46	63	61	66
EH2400	139	35	31	138	28	25	41	30	34	37	43	30	31	29	32	34	49	35	36	25	34	30	37	38	34	30	34	40	14	43	22	41	32	57	65	28	36	10	27	23	41	41	26	19	42	40	39	37	42
EH2436	142	37	33	141	30	27	43	32	36	39	45	32	33	31	34	36	51	37	38	27	36	32	39	39	36	32	36	42	16	45	24	43	34	59	67	30	39	12	29	25	43	43	28	21	44	42	41	39	43
EH2549	146	22	54	144	51	48	41	52	57	60	65	53	54	52	55	57	36	59	58	48	57	52	59	58	57	53	57	39	43	42	44	41	53	55	64	51	36	40	49	48	41	39	49	48	42	40	60	58	63
EH2644	150	48	16	149	31	18	54	44	32	50	22	15	16	26	17	26	62	36	23	22	19	15	33	11	18	15	19	54	33	56	36	54	28	70	76	35	50	31	23	39	54	53	11	38	55	53	24	22	15
EH2786	161	37	67	159	66	62	55	68	71	74	79	66	68	66	69	71	51	73	73	62	71	67	74	75	71	67	71	56	57	56	57	55	68	69	77	64	50	54	64	61	55	54	63	62	56	54	76	73	79
EH2808	164	65	50	161	34	45	70	61	55	68	63	50	51	49	51	54	79	41	56	45	54	50	57	58	52	50	54	71	49	72	53	70	52	85	92	52	67	47	47	55	70	71	46	54	71	69	59	57	62
EH2882	67	150	162	68	160	156	158	163	163	168	172	161	161	158	161	165	166	166	166	154	163	161	164	168	163	161	164	154	149	160	155	158	161	170	175	159	154	149	157	156	158	156	157	158	159	157	167	167	172
EH3045	144	41	17	143	24	3	46	37	25	43	29	16	17	19	18	16	55	31	22	15	20	16	27	24	20	16	20	47	26	48	29	46	22	63	69	28	42	24	17	32	46	46	12	31	47	45	25	23	28
EH3138	162	38	70	160	69	64	56	71	74	77	81	70	71	69	72	73	54	76	76	65	74	70	76	78	73	70	74	59	60	57	60	56	70	72	78	68	53	57	66	64	56	55	66	65	57	55	79	76	81
EH3154	152	27	58	150	56	52	44	58	61	63	68	57	58	56	59	61	40	62	63	52	60	57	64	64	61	57	61	46	47	45	47	44	58	59	67	55	41	44	54	51	44	44	53	52	45	43	66	63	67
EH3155	149	48	28	148	31	22	54	43	32	49	40	27	28	12	28	31	62	38	33	16	30	27	30	35	31	27	31	53	33	56	36	54	25	69	77	35	50	31	20	39	54	53	23	38	55	53	36	34	38
EH3168	165	62	51	164	49	46	68	58	55	65	63	51	52	49	53	55	76	56	57	44	55	51	57	59	55	51	55	66	47	70	50	68	52	83	89	47	64	45	47	53	68	68	47	52	69	67	60	58	63
EH3172	162	61	30	161	43	32	66	57	45	63	42	29	26	40	31	40	75	50	37	36	33	29	46	37	33	29	33	67	46	68	49	66	41	82	88	48	63	43	36	52	66	67	25	51	67	65	37	36	41
EH3173	156	54	21	155	37	24	59	50	37	56	34	21	20	32	23	32	68	43	29	28	25	21	39	29	25	21	25	60	39	61	42	59	34	76	81	41	56	37	29	45	59	60	17	43	60	58	30	27	33
EH3180	162	60	27	161	43	30	66	56	44	62	40	27	26	38	29	38	74	49	35	34	31	27	45	35	31	27	31	66	45	68	48	66	40	80	88	47	62	43	35	51	66	66	23	49	67	65	36	33	38
EH3205	154	31	62	153	59	56	48	62	65	68	72	61	62	60	63	63	45	63	67	56	65	61	68	68	65	61	64	50	51	49	51	48	62	63	71	59	45	48	58	55	48	48	57	56	49	47	69	67	72
EH3212	150	47	15	149	30	17	53	43	31	49	27	12	15	25	16	24	61	36	22	21	18	10	32	22	18	8	12	53	32	55	35	53	27	69	74	33	49	30	22	38	53	53	6	37	54	52	17	15	26
EH3257	149	45	14	148	29	16	52	42	30	48	26	11	14	24	14	24	59	35	21	20	17	9	31	21	17	7	11	52	31	54	34	52	26	68	73	32	48	29	21	37	52	52	5	36	53	51	16	14	25
EH3278	149	45	14	148	29	16	52	42	30	48	26	11	14	24	14	24	59	35	21	20	17	9	31	21	17	7	11	52	31	54	34	52	26	68	73	32	48	29	21	37	52	52	5	36	53	51	16	14	25
EH3307	154	34	62	153	60	56	49	61	65	66	73	61	62	60	63	64	48	67	67	56	65	61	67	68	65	61	65	49	51	50	53	49	62	63	72	59	45	47	58	57	49	48	57	56	50	48	69	66	72
EH3310	149	45	26	148	29	20	52	42	21	48	38	24	26	24	27	29	59	36	31	20	29	25	32	33	29	25	28	52	31	54	34	52	27	67	74	32	48	29	22	35	52	51	21	35	53	51	33	31	37
EH3311	145	43	47	144	46	42	50	47	50	52	58	46	47	46	47	51	57	51	53	42	50	46	54	53	50	46	50	51	37	52	37	50	49	66	73	44	47	35	44	42	50	51	42	39	51	49	55	53	57
EH3315	145	43	47	144	46	42	50	47	50	52	58	46	47	46	47	51	57	51	53	42	50	46	54	53	50	46	50	51	37	52	37	50	49	66	73	44	47	35	44	42	50	51	42	39	51	49	55	53	57
EH3317	145	41	23	143	26	17	48	38	13	44	35	21	23	21	24	26	56	33	28	17	26	22	29	30	26	22	25	48	27	50	30	48	24	64	71	29	44	25	19	33	48	47	18	32	49	47	30	28	34
EH3320	144	43	23	143	26	17	49	39	27	44	35	22	23	7	24	26	57	33	28	11	26	22	25	30	26	22	26	48	28	51	31	49	20	65	72	30	45	26	15	34	49	49	18	33	50	48	31	29	34
H-511-4	36	137	148	56	145	142	145	149	149	152	158	147	147	144	148	150	153	151	152	140	149	146	152	154	149	147	150	144	136	147	141	145	146	158	164	143	142	135	143	141	145	143	143	144	146	144	154	153	158
H15-66	139	24	45	137	43	39	32	45	48	51	56	44	45	43	46	48	39	50	49	39	48	44	51	52	48	44	48	33	34	34	36	32	46	43	56	42	27	31	41	40	32	31	40	39	33	31	53	51	56
H39-78	139	24	45	137	43	39	32	45	48	51	56	44	45	43	46	48	39	50	49	39	48	44	51	52	48	44	48	32	33	34	36	32	46	42	56	42	27	31	41	40	32	31	40	39	33	31	53	51	56
IH102878-12a	138	35	51	136	49	45	44	50	54	55	62	50	51	48	52	54	50	56	56	45	54	50	57	58	54	50	54	43	40	46	40	44	52	59	68	48	41	37	47	45	44	45	46	43	45	43	59	57	61
IH33264-07a	139	39	52	138	49	46	44	48	52	56	63	50	52	49	53	55	52	56	56	45	55	51	57	58	55	50	55	43	41	46	43	44	50	60	66	48	41	38	47	46	44	46	47	45	45	43	60	58	62
P17-291	146	43	11	145	24	12	48	39	26	44	22	7	10	20	11	20	56	31	16	16	13	3	27	16	13	5	9	49	27	51	30	48	22	64	71	29	44	25	17	33	48	48	1	32	49	47	14	12	21
RDEx444	151	50	32	150	35	26	58	48	35	51	44	31	32	24	32	35	64	42	36	20	35	31	34	38	35	31	35	57	37	60	40	58	29	73	80	39	54	35	24	42	58	58	27	42	59	57	40	38	43
S18-168	150	47	44	150	41	38	52	9	47	49	56	43	42	42	45	47	62	48	48	38	46	43	50	49	47	43	47	52	32	54	30	52	45	68	76	41	50	29	40	38	52	53	39	37	53	51	49	48	55
S18-215	145	33	52	144	50	45	0	52	55	58	64	51	52	50	53	54	47	57	57	46	55	51	58	59	55	51	55	42	41	2	43	0	53	55	25	49	22	38	48	47	0	25	47	46	1	3	60	58	63
S18-73	152	49	17	151	32	19	55	45	33	51	28	14	17	27	18	27	63	37	24	23	20	12	34	23	20	12	16	55	34	57	37	55	29	71	76	36	51	32	24	40	55	55	8	39	56	54	21	19	27
S18-9-1	141	5	50	141	48	44	37	50	53	56	61	49	50	48	51	53	24	55	55	44	53	49	56	56	53	49	53	37	39	38	40	37	50	52	59	47	32	36	46	44	37	36	45	44	38	36	58	55	61
S19-101-1	149	46	14	148	29	16	52	42	30	47	26	13	14	24	14	24	59	35	21	20	16	13	29	20	17	12	16	52	31	54	34	52	25	68	73	33	48	29	21	37	51	52	9	36	53	51	22	20	25
S19-18-1	150	39	59	148	57	52	45	58	62	66	70	58	59	56	60	62	52	64	64	52	62	58	64	64	62	58	62	45	49	47	51	45	60	62	67	56	40	46	55	55	45	44	54	54	45	44	65	63	70
S19-2-2	147	34	54	146	52	47	2	54	57	60	66	53	54	52	55	56	48	59	59	48	57	53	60	61	57	53	57	43	43	4	45	2	55	57	26	51	23	40	50	49	2	27	49	48	3	5	62	60	65
S19-30-1	149	46	15	148	30	17	53	43	31	49	27	12	15	25	16	25	60	36	21	21	18	9	32	22	18	10	14	53	32	52	34	53	25	69	75	33	49	30	22	38	53	53	6	37	54	52	19	17	26
S19-615-1	155	54	23	154	38	25	61	49	39	57	29	22	23	33	24	33	67	43	30	29	26	22	39	8	26	22	26	59	40	63	43	61	35	77	83	42	57	38	30	46	61	59	18	45	62	60	29	26	20
S19-64-1	148	34	55	147	53	48	3	55	58	61	67	54	55	53	56	57	49	60	60	49	58	54	61	62	58	54	58	44	44	5	46	3	56	58	27	52	24	41	51	50	3	28	50	49	4	6	63	61	66
S19-677-1	144	32	51	143	49	44	1	51	54	57	63	50	51	49	52	53	46	56	56	45	54	50	57	58	54	50	54	41	40	3	42	1	52	54	26	48	21	37	47	46	1	24	46	45	2	2	59	57	62
S19-710-1	152	49	46	149	43	40	55	39	47	47	58	45	46	44	47	49	63	50	51	40	49	45	52	51	48	45	49	53	34	57	22	55	47	70	78	43	51	31	42	40	55	54	41	36	56	54	52	50	56
SME-18-381	145	38	58	144	56	51	42	57	59	63	70	57	58	56	59	61	51	63	63	52	61	57	62	64	61	57	60	47	45	43	49	42	58	60	64	55	39	44	53	52	42	42	53	52	43	41	65	63	69
SME-18-525	137	33	29	136	26	23	39	29	32	35	41	28	29	27	29	32	47	33	34	23	32	28	34	36	31	28	32	39	12	41	20	39	30	55	62	26	35	10	25	21	39	39	24	17	40	38	37	35	40
SME-18-574	139	9	45	138	44	40	33	45	47	52	56	44	45	44	46	48	21	51	50	40	48	44	51	52	48	44	47	34	35	34	35	33	45	47	55	43	29	33	41	40	33	33	40	40	34	32	52	49	55
VX1P21V1	148	46	14	148	28	16	52	42	30	48	26	11	14	24	15	24	60	35	20	20	17	1	31	20	17	9	13	52	31	54	34	52	26	68	74	33	48	29	21	37	52	52	5	36	53	51	18	16	25
VX4P17V1	148	46	14	148	28	16	52	42	30	48	26	11	14	24	15	24	60	35	20	20	17	1	31	20	17	9	13	52	31	54	34	52	26	68	74	33	48	29	21	37	52	52	5	36	53	51	18	16	25
[truncated: 60 more columns]
